# Supplementary material for: LIonomers-New Generation of Ionomer: Understanding of Their Interaction and Structuration as a Function of the Tunability of Cation and Anion
Source: Polymers (Basel). 2023 Jan 10;15(2):370. doi: 10.3390/polym15020370 (PMC9865942; doi:10.3390/polym15020370)
Supplement: Supplementary file 1 [file polymers-15-00370-s001.zip]

Archive with 1 entries (1 files):
- polymers-2056881-supplementary.pdf
